# Supplementary material for: Major Oncogenic Drivers and Their Clinicopathological Correlations in Sporadic Childhood Papillary Thyroid Carcinoma in Belarus
Source: Cancers (Basel). 2021 Jul 5;13(13):3374. doi: 10.3390/cancers13133374 (PMC8268670; doi:10.3390/cancers13133374)
Supplement: Supplementary file 1 [file cancers-13-03374-s001.zip]

Archive with 1 entries (1 files):
- cancers-1264129-supplementary.pdf
